# Supplementary material for: Antioxidant Scavenging of the Superoxide Radical by Yerba Mate (Ilex paraguariensis) and Black Tea (Camellia sinensis) Plus Caffeic and Chlorogenic Acids, as Shown via DFT and Hydrodynamic Voltammetry
Source: Int J Mol Sci. 2024 Aug 28;25(17):9342. doi: 10.3390/ijms25179342 (PMC11394812; doi:10.3390/ijms25179342)
Supplement: Supplementary file 1 [file ijms-25-09342-s001.zip]

Archive with 1 entries (1 files):
- ijms-3142766-supplementary.pdf
